# Supplementary material for: Comparative Studies of g-C3N4 and C3N3S3 Organic Semiconductors—Synthesis, Properties, and Application in the Catalytic Oxygen Reduction
Source: Molecules. 2023 Mar 8;28(6):2469. doi: 10.3390/molecules28062469 (PMC10058859; doi:10.3390/molecules28062469)
Supplement: Supplementary file 1 [file molecules-28-02469-s001.zip]

Archive with 1 entries (1 files):
- molecules-2257435-supplementary.pdf
